# Supplementary material for: Carrier-Free Hybrid Nanoparticles for Enhanced Photodynamic Therapy in Oral Carcinoma via Reversal of Hypoxia and Oxidative Resistance
Source: Pharmaceutics. 2024 Aug 27;16(9):1130. doi: 10.3390/pharmaceutics16091130 (PMC11434982; doi:10.3390/pharmaceutics16091130)
Supplement: Supplementary file 1 [file pharmaceutics-16-01130-s001.zip]

Archive with 1 entries (1 files):
- pharmaceutics-3076770-supplementary.pdf
